# Supplementary material for: Flexible electronic brush: Real-time multimodal sensing powered by reservoir computing through whisker dynamics
Source: Sci Adv. 2025 Jan 29;11(5):eads4388. doi: 10.1126/sciadv.ads4388 (PMC11777231; doi:10.1126/sciadv.ads4388)
Supplement: Supplementary file 2 — Movies S1 and S2 [file sciadv.ads4388_movies_s1_and_s2.zip]

Archive with 2 entries (2 files):
- ads4388_movie_s1.mp4
- ads4388_movie_s2.mp4
